# Supplementary material for: Screening and Stability Validation of RT-qPCR Reference Genes in Portulaca oleracea L. in Diverse Tissues and Under Abiotic Stress Conditions
Source: Int J Mol Sci. 2026 Feb 28;27(5):2276. doi: 10.3390/ijms27052276 (PMC12986012; doi:10.3390/ijms27052276)
Supplement: Supplementary file 1 [file ijms-27-02276-s001.zip]

Archive with 1 entries (1 files):
- ijms-4138798-supplementary.pdf
